# Supplementary material for: Depressive symptoms and suicidal ideation associated with women’s experience of recent economic intimate partner violence in Gauteng, South Africa: A cross-sectional study
Source: PLOS Glob Public Health. 2025 Dec 22;5(12):e0005390. doi: 10.1371/journal.pgph.0005390 (PMC12721507; doi:10.1371/journal.pgph.0005390)
Supplement: S1 Data — (XLSX) [file pgph.0005390.s001.xlsx]

## Sheet: Sheet1
everpart	depression_cat16	depression_cat21	oftalc_new	binge_drink	childtrauma_scale	rel_scale	traumasco	traumasco_cat	Age_cat	childabuse_cat	relat_cat	alcohol_intake	EIPV	EIPV_12	EmIPV	EmIPV_12	PhIPV	PhIPV_12	SIPV	SIPV_12	EIPV_EmIPV_lifetime	EIPV_12_EmIPV_12	EIPV_PhIPV_lifetime	EIPV_12_PhIPV_12	EIPV_SIPV_lifetime	EIPV_12_SIPV_12	Edu_Cat	Emp_cat	Inc_cat
1	not depressed	not depressed	2-3 times a week	yes	7	5	0	0	>50	severe child abuse	severe relationship control	binge drinking	1	0	1	0	1	0	0	0	1	0	1	0	0	0	primary	yes	no income
1	not depressed	not depressed			1	6	0	0	35-49	some child abuse	severe relationship control	no alcohol intake	0	0	0	0	0	0	0	0	0	0	0	0	0	0	high	yes	low income
1	not depressed	not depressed			0	0	0	0	25-34	no child abuse	no relationship control	no alcohol intake	0	0	0	0	1	0	0	0	0	0	0	0	0	0	tertiary	yes	low income
1	not depressed	not depressed	monthly or less	no	8	5	5	2	18-24	severe child abuse	severe relationship control	no binge drinking	1	1	1	1	1	1	0	0	1	1	1	1	0	0	high	yes	no income
1	not depressed	not depressed			6	6	2	1	>50	some child abuse	severe relationship control	no alcohol intake	0	0	1	0	1	0	0	0	0	0	0	0	0	0	no schooling	yes	low income
1	not depressed	not depressed			2	9	3	1	>50	some child abuse	severe relationship control	no alcohol intake	0	0	0	0	0	0	0	0	0	0	0	0	0	0	high	yes	no income
1	not depressed	not depressed			4	4	0	0	25-34	some child abuse	some relationship control	no alcohol intake	0	0	1	1	0	0	0	0	0	0	0	0	0	0	high	no	no income
1	not depressed	not depressed	2-3 times a week	yes	8	5	3	1	25-34	severe child abuse	severe relationship control	binge drinking	0	0	1	0	1	0	0	0	0	0	0	0	0	0	high	yes	low income
1	not depressed	not depressed			0	0	0	0	35-49	no child abuse	no relationship control	no alcohol intake	0	0	0	0	0	0	0	0	0	0	0	0	0	0	no schooling	no	no income
1	depressed	not depressed	not included	no	2	0	0	0	>50	some child abuse	no relationship control	no binge drinking	1	0	1	0	1	0	1	0	1	0	1	0	1	0	primary		no income
1	not depressed	not depressed			4	1	0	0	35-49	some child abuse	some relationship control	no alcohol intake	0	0	0	0	0	0	0	0	0	0	0	0	0	0	high	yes	low income
1	not depressed	not depressed			5	1	0	0	25-34	some child abuse	some relationship control	no alcohol intake	0	0	1	0	1	0	0	0	0	0	0	0	0	0	primary	no	no income
1	not depressed	not depressed	2-3 times a week	no response	13	0	1	1	35-49	severe child abuse	no relationship control	alcohol with unknown binge	1	0	1	0	1	0	1	0	1	0	1	0	1	0	primary	yes	no income
1	not depressed	not depressed	2-4 times a month	yes	3	6	2	1	25-34	some child abuse	severe relationship control	binge drinking	0	0	0	0	1	0	0	0	0	0	0	0	0	0	high	no	no income
1	not depressed	not depressed	2-4 times a month	yes	5	3	2	1	18-24	some child abuse	some relationship control	binge drinking	1	0	0	0	0	0	0	0	0	0	0	0	0	0	high	no	no income
1	not depressed	not depressed			0	3	0	0	35-49	no child abuse	some relationship control	no alcohol intake	0	0	0	0	0	0	0	0	0	0	0	0	0	0	tertiary	yes	no income
1	not depressed	not depressed	2-4 times a month	no	0	0	0	0	35-49	no child abuse	no relationship control	no binge drinking	0	0	0	0	0	0	0	0	0	0	0	0	0	0	high	yes	high income
1	not depressed	not depressed			2	1	0	0	25-34	some child abuse	some relationship control	no alcohol intake	0	0	1	0	0	0	0	0	0	0	0	0	0	0	high	yes	no income
1	not depressed	not depressed			4	4	2	1	35-49	some child abuse	some relationship control	no alcohol intake	0	0	0	0	0	0	0	0	0	0	0	0	0	0	high	yes	low income
0	not depressed	not depressed			8	0	3	1	18-24	severe child abuse	no relationship control	no alcohol intake	1	0	1	0	1	0	1	0	1	0	1	0	1	0	high	no	no income
1	not depressed	not depressed			3	0	1	1	35-49	some child abuse	no relationship control	no alcohol intake	0	0	0	0	0	0	0	0	0	0	0	0	0	0	high	yes	no income
1	not depressed	not depressed	2-4 times a month	yes	0	8	0	0	25-34	no child abuse	severe relationship control	binge drinking	0	0	0	0	0	0	0	0	0	0	0	0	0	0	high	yes	no income
1	not depressed	not depressed			1	0	0	0	>50	some child abuse	no relationship control	no alcohol intake	0	0	0	0	0	0	0	0	0	0	0	0	0	0	primary	yes	low income
1	not depressed	not depressed			3	1	0	0	25-34	some child abuse	some relationship control	no alcohol intake	0	0	1	0	0	0	0	0	0	0	0	0	0	0	primary	no	no income
1	depressed	not depressed			0	0	0	0	18-24	no child abuse	no relationship control	no alcohol intake	0	0	0	0	0	0	0	0	0	0	0	0	0	0	high	no	no income
1	not depressed	not depressed			6	2	3	1	25-34	some child abuse	some relationship control	no alcohol intake	0	0	1	0	0	0	0	0	0	0	0	0	0	0	high	yes	low income
1	not depressed	not depressed			0	8	0	0	25-34	no child abuse	severe relationship control	no alcohol intake	0	0	0	0	0	0	0	0	0	0	0	0	0	0	high	no	no income
1	not depressed	not depressed			3	0	0	0	35-49	some child abuse	no relationship control	no alcohol intake	0	0	0	0	0	0	0	0	0	0	0	0	0	0	tertiary	yes	medium income
1	depressed	not depressed			8	0	0	0	35-49	severe child abuse	no relationship control	no alcohol intake	0	0	0	0	0	0	0	0	0	0	0	0	0	0	primary	no	no income
1	not depressed	not depressed			3	1	0	0	>50	some child abuse	some relationship control	no alcohol intake	0	0	0	0	0	0	0	0	0	0	0	0	0	0	high	yes	no income
1	depressed	not depressed	monthly or less	yes	0	2	0	0	25-34	no child abuse	some relationship control	binge drinking	0	0	1	0	0	0	0	0	0	0	0	0	0	0	high	yes	low income
1	not depressed	not depressed			4	2	0	0	35-49	some child abuse	some relationship control	no alcohol intake	0	0	0	0	0	0	0	0	0	0	0	0	0	0	tertiary	yes	high income
1	not depressed	not depressed	monthly or less	yes	3	2	1	1	35-49	some child abuse	some relationship control	binge drinking	0	0	0	0	0	0	0	0	0	0	0	0	0	0	high	yes	low income
1	not depressed	not depressed			1	4	0	0	25-34	some child abuse	some relationship control	no alcohol intake	0	0	1	0	1	0	0	0	0	0	0	0	0	0	high	yes	low income
1	not depressed	not depressed			5	1	2	1	>50	some child abuse	some relationship control	no alcohol intake	0	0	1	0	0	0	0	0	0	0	0	0	0	0	primary	no	no income
1	depressed	not depressed			0	0	0	0	>50	no child abuse	no relationship control	no alcohol intake	0	0	0	0	0	0	0	0	0	0	0	0	0	0	no schooling	yes	low income
1	not depressed	not depressed			3	4	1	1	35-49	some child abuse	some relationship control	no alcohol intake	0	0	1	0	0	0	0	0	0	0	0	0	0	0	high	yes	low income
1	not depressed	not depressed			6	3	0	0	35-49	some child abuse	some relationship control	no alcohol intake	0	0	1	0	0	0	0	0	0	0	0	0	0	0	tertiary	yes	low income
1	not depressed	not depressed	2-3 times a week	yes	3	0	0	0	>50	some child abuse	no relationship control	binge drinking	0	0	0	0	0	0	0	0	0	0	0	0	0	0	high	yes	low income
1	not depressed	not depressed			10	8	1	1	35-49	severe child abuse	severe relationship control	no alcohol intake	0	0	0	0	0	0	0	0	0	0	0	0	0	0	high	no	no income
1	not depressed	not depressed	4+times a week	no response	0	0	3	1	35-49	no child abuse	no relationship control	alcohol with unknown binge	0	0	1	1	1	1	0	0	0	0	0	0	0	0	primary	no	no income
1	not depressed	not depressed			0	2	0	0	35-49	no child abuse	some relationship control	no alcohol intake	0	0	0	0	0	0	0	0	0	0	0	0	0	0	high	yes	no income
1	not depressed	not depressed	2-3 times a week	yes	4	2	1	1	35-49	some child abuse	some relationship control	binge drinking	0	0	1	0	0	0	0	0	0	0	0	0	0	0	primary	no	no income
1	not depressed	not depressed			4	0	0	0	35-49	some child abuse	no relationship control	no alcohol intake	1	0	0	0	0	0	0	0	0	0	0	0	0	0	primary	no	no income
1	depressed	not depressed			1	7	1	1	>50	some child abuse	severe relationship control	no alcohol intake	1	0	1	0	1	0	1	0	1	0	1	0	1	0	high	yes	low income
1	not depressed	not depressed	2-4 times a month	yes	4	3	0	0	35-49	some child abuse	some relationship control	binge drinking	0	0	0	0	0	0	0	0	0	0	0	0	0	0	high	yes	no income
1	not depressed	not depressed			4	0	1	1	>50	some child abuse	no relationship control	no alcohol intake	0	0	0	0	0	0	0	0	0	0	0	0	0	0	primary	yes	no income
1	not depressed	not depressed			3	4	2	1	25-34	some child abuse	some relationship control	no alcohol intake	0	0	0	0	1	0	0	0	0	0	0	0	0	0	high	yes	low income
1	not depressed	not depressed			7	2	2	1	35-49	severe child abuse	some relationship control	no alcohol intake	0	0	0	0	0	0	0	0	0	0	0	0	0	0	high	no	no income
1	depressed	not depressed			2	11	3	1	35-49	some child abuse	severe relationship control	no alcohol intake	0	0	1	0	0	0	1	0	0	0	0	0	0	0	high	yes	low income
1	not depressed	not depressed			7	3	4	2	35-49	severe child abuse	some relationship control	no alcohol intake	0	0	0	0	0	0	0	0	0	0	0	0	0	0	high	yes	no income
1	not depressed	not depressed			1	0	2	1	>50	some child abuse	no relationship control	no alcohol intake	0	0	0	0	0	0	0	0	0	0	0	0	0	0	primary		no income
1	not depressed	not depressed			2	1	0	0	18-24	some child abuse	some relationship control	no alcohol intake	0	0	0	0	0	0	0	0	0	0	0	0	0	0	high	no	no income
1	not depressed	not depressed			6	5	1	1	25-34	some child abuse	severe relationship control	no alcohol intake	0	0	0	0	0	0	0	0	0	0	0	0	0	0	high	yes	no income
1	not depressed	not depressed			0	0	1	1	>50	no child abuse	no relationship control	no alcohol intake	0	0	0	0	0	0	0	0	0	0	0	0	0	0	primary	yes	no income
1	not depressed	not depressed			5	2	1	1	18-24	some child abuse	some relationship control	no alcohol intake	0	0	0	0	0	0	0	0	0	0	0	0	0	0	high	yes	low income
1	not depressed	not depressed			2	0	0	0	25-34	some child abuse	no relationship control	no alcohol intake	0	0	0	0	0	0	0	0	0	0	0	0	0	0	high	no	no income
1	not depressed	not depressed			3	3	0	0	25-34	some child abuse	some relationship control	no alcohol intake	0	0	0	0	0	0	0	0	0	0	0	0	0	0	high	yes	low income
1	not depressed	not depressed			14	2	0	0	25-34	severe child abuse	some relationship control	no alcohol intake	0	0	0	0	0	0	0	0	0	0	0	0	0	0	high	yes	no income
1	not depressed	not depressed	2-3 times a week	yes	7	1	1	1	35-49	severe child abuse	some relationship control	binge drinking	0	0	1	0	0	0	0	0	0	0	0	0	0	0	high	yes	low income
1	not depressed	not depressed			5	1	1	1	25-34	some child abuse	some relationship control	no alcohol intake	0	0	0	0	0	0	0	0	0	0	0	0	0	0	high	no	no income
1	depressed	not depressed	2-4 times a month	yes	5	4	2	1	35-49	some child abuse	some relationship control	binge drinking	0	0	0	0	0	0	1	0	0	0	0	0	0	0	high	yes	no income
0	not depressed	not depressed			0	0	1	1	>50	no child abuse	no relationship control	no alcohol intake	1	0	1	0	1	0	1	0	1	0	1	0	1	0	high	yes	no income
1	not depressed	not depressed			0	1	0	0	>50	no child abuse	some relationship control	no alcohol intake	0	0	0	0	0	0	0	0	0	0	0	0	0	0	primary	yes	no income
1	not depressed	not depressed	2-4 times a month	no response	0	9	0	0	25-34	no child abuse	severe relationship control	alcohol with unknown binge	1	1	1	1	1	1	1	1	1	1	1	1	1	1	high	yes	no income
1	not depressed	not depressed			2	4	1	1	25-34	some child abuse	some relationship control	no alcohol intake	0	0	1	0	1	0	0	0	0	0	0	0	0	0	high	no	no income
1	not depressed	not depressed			2	3	1	1	25-34	some child abuse	some relationship control	no alcohol intake	0	0	0	0	0	0	0	0	0	0	0	0	0	0	high	no	no income
1	not depressed	not depressed			2	9	2	1	35-49	some child abuse	severe relationship control	no alcohol intake	1	1	1	1	1	1	1	1	1	1	1	1	1	1	high	yes	no income
1	not depressed	not depressed	monthly or less	yes	4	2	1	1	35-49	some child abuse	some relationship control	binge drinking	1	0	1	0	0	0	0	0	1	0	0	0	0	0	high	no	no income
1	not depressed	not depressed	monthly or less	no	7	7	0	0	18-24	severe child abuse	severe relationship control	no binge drinking	0	0	1	0	1	0	0	0	0	0	0	0	0	0	high	no	no income
1	not depressed	not depressed			2	3	2	1	>50	some child abuse	some relationship control	no alcohol intake	0	0	1	0	1	0	0	0	0	0	0	0	0	0	high	yes	no income
1	not depressed	not depressed			1	3	2	1	25-34	some child abuse	some relationship control	no alcohol intake	1	1	1	1	0	0	0	0	1	1	0	0	0	0	high	yes	low income
1	not depressed	not depressed			0	0	0	0	35-49	no child abuse	no relationship control	no alcohol intake	1	0	1	0	1	1	0	0	1	0	1	0	0	0	primary	yes	low income
1	not depressed	not depressed			4	2	0	0	25-34	some child abuse	some relationship control	no alcohol intake	0	0	1	0	0	0	0	0	0	0	0	0	0	0	high	yes	no income
1	not depressed	not depressed			2	1	0	0	18-24	some child abuse	some relationship control	no alcohol intake	0	0	0	0	0	0	0	0	0	0	0	0	0	0	high		low income
1	not depressed	not depressed			1	0	0	0	18-24	some child abuse	no relationship control	no alcohol intake	1	0	1	1	1	0	1	1	1	0	1	0	1	0	high	yes	low income
1	not depressed	not depressed	4+times a week	yes	6	3	1	1	35-49	some child abuse	some relationship control	binge drinking	1	0	1	0	0	0	1	0	1	0	0	0	1	0	high	no	no income
1	not depressed	not depressed			2	1	3	1	>50	some child abuse	some relationship control	no alcohol intake	0	0	0	0	0	0	0	0	0	0	0	0	0	0	tertiary	yes	medium income
1	not depressed	not depressed			6	7	3	1	25-34	some child abuse	severe relationship control	no alcohol intake	0	0	1	0	1	0	0	0	0	0	0	0	0	0	high	no	no income
1	not depressed	not depressed			4	4	0	0	>50	some child abuse	some relationship control	no alcohol intake	0	0	0	0	0	0	0	0	0	0	0	0	0	0	primary		no income
1	not depressed	not depressed			12	8	0	0	35-49	severe child abuse	severe relationship control	no alcohol intake	1	1	1	1	1	1	0	0	1	1	1	1	0	0	high	no	no income
1	not depressed	not depressed			3	1	0	0	>50	some child abuse	some relationship control	no alcohol intake	0	0	0	0	0	0	0	0	0	0	0	0	0	0	no schooling	yes	low income
1	not depressed	not depressed			6	0	0	0	35-49	some child abuse	no relationship control	no alcohol intake	0	0	0	0	0	0	0	0	0	0	0	0	0	0	high	yes	low income
1	not depressed	not depressed	monthly or less	yes	2	0	1	1	35-49	some child abuse	no relationship control	binge drinking	1	0	1	0	1	0	0	0	1	0	1	0	0	0	high	yes	low income
1	depressed	not depressed			4	0	0	0	18-24	some child abuse	no relationship control	no alcohol intake	0	0	0	0	0	0	0	0	0	0	0	0	0	0	high	yes	no income
1	not depressed	not depressed			4	4	0	0	25-34	some child abuse	some relationship control	no alcohol intake	0	0	1	0	0	0	0	0	0	0	0	0	0	0	high	yes	low income
1	not depressed	not depressed			1	1	0	0	18-24	some child abuse	some relationship control	no alcohol intake	0	0	0	0	0	0	0	0	0	0	0	0	0	0	high	no	no income
1	not depressed	not depressed			4	5	3	1	35-49	some child abuse	severe relationship control	no alcohol intake	1	0	1	0	0	0	1	0	1	0	0	0	1	0	primary	yes	no income
1	not depressed	not depressed			1	0	2	1	>50	some child abuse	no relationship control	no alcohol intake	0	0	0	0	0	0	0	0	0	0	0	0	0	0	primary	no	no income
1	not depressed	not depressed			1	0	0	0	>50	some child abuse	no relationship control	no alcohol intake	0	0	0	0	0	0	0	0	0	0	0	0	0	0	primary	no	no income
1	not depressed	not depressed			8	3	2	1	35-49	severe child abuse	some relationship control	no alcohol intake	0	0	0	0	0	0	0	0	0	0	0	0	0	0	high	no	no income
1	not depressed	not depressed	4+times a week	yes	8	1	2	1	35-49	severe child abuse	some relationship control	binge drinking	0	0	0	0	0	0	0	0	0	0	0	0	0	0	tertiary	yes	medium income
1	not depressed	not depressed			3	2	1	1	25-34	some child abuse	some relationship control	no alcohol intake	0	0	0	0	0	0	0	0	0	0	0	0	0	0	high	yes	no income
1	not depressed	not depressed			1	3	0	0	25-34	some child abuse	some relationship control	no alcohol intake	0	0	0	0	0	0	0	0	0	0	0	0	0	0	high	yes	low income
0	not depressed	not depressed	2-4 times a month	yes	3	0	1	1	18-24	some child abuse	no relationship control	binge drinking	0	0	0	0	0	0	1	0	0	0	0	0	0	0	high	no	no income
1	not depressed	not depressed	4+times a week	yes	3	0	3	1	25-34	some child abuse	no relationship control	binge drinking	1	1	1	0	1	0	0	0	1	0	1	0	0	0	tertiary	yes	no income
1	not depressed	not depressed			3	1	0	0	>50	some child abuse	some relationship control	no alcohol intake	0	0	0	0	0	0	0	0	0	0	0	0	0	0	no schooling	yes	low income
1	not depressed	not depressed			1	2	0	0	>50	some child abuse	some relationship control	no alcohol intake	0	0	0	0	0	0	0	0	0	0	0	0	0	0	no schooling	yes	no income
1	depressed	not depressed	2-4 times a month	yes	3	5	1	1	>50	some child abuse	severe relationship control	binge drinking	1	0	0	0	0	0	0	0	0	0	0	0	0	0	primary	yes	no income
1	not depressed	not depressed			2	8	3	1	25-34	some child abuse	severe relationship control	no alcohol intake	1	1	1	1	1	1	1	1	1	1	1	1	1	1	high	yes	no income
1	not depressed	not depressed			8	11	5	2	35-49	severe child abuse	severe relationship control	no alcohol intake	0	0	0	0	0	0	0	0	0	0	0	0	0	0	primary	yes	no income
1	not depressed	not depressed			2	3	0	0	35-49	some child abuse	some relationship control	no alcohol intake	0	0	1	0	1	0	0	0	0	0	0	0	0	0	tertiary	yes	no income
1	not depressed	not depressed	not included	no response	2	0	0	0	18-24	some child abuse	no relationship control	alcohol with unknown binge	0	0	0	0	0	0	0	0	0	0	0	0	0	0	primary	no	no income
1	not depressed	not depressed			9	0	4	2	35-49	severe child abuse	no relationship control	no alcohol intake	1	0	1	0	0	0	0	0	1	0	0	0	0	0	primary	yes	no income
1	not depressed	not depressed	monthly or less	yes	6	3	1	1	>50	some child abuse	some relationship control	binge drinking	0	0	0	0	0	0	0	0	0	0	0	0	0	0	high	yes	low income
1	not depressed	not depressed			1	0	4	2	>50	some child abuse	no relationship control	no alcohol intake	1	0	1	0	1	0	0	0	1	0	1	0	0	0	high	no	no income
1	not depressed	not depressed			1	4	0	0	35-49	some child abuse	some relationship control	no alcohol intake	0	0	0	0	0	0	0	0	0	0	0	0	0	0	high	yes	high income
1	not depressed	not depressed			1	5	4	2	35-49	some child abuse	severe relationship control	no alcohol intake	0	0	1	0	0	0	0	0	0	0	0	0	0	0	primary	yes	low income
1	not depressed	not depressed	monthly or less	no	1	3	1	1	18-24	some child abuse	some relationship control	no binge drinking	0	0	1	0	1	0	0	0	0	0	0	0	0	0	high	no	no income
1	not depressed	not depressed			2	0	1	1	18-24	some child abuse	no relationship control	no alcohol intake	0	0	0	0	0	0	0	0	0	0	0	0	0	0	high	yes	low income
1	not depressed	not depressed			6	2	2	1	18-24	some child abuse	some relationship control	no alcohol intake	0	0	1	0	0	0	0	0	0	0	0	0	0	0	high	yes	low income
1	not depressed	not depressed			1	5	1	1	>50	some child abuse	severe relationship control	no alcohol intake	0	0	0	0	0	0	0	0	0	0	0	0	0	0	primary	yes	low income
1	not depressed	not depressed	2-4 times a month	no	2	0	3	1	35-49	some child abuse	no relationship control	no binge drinking	1	0	1	0	1	0	1	0	1	0	1	0	1	0	high	yes	high income
0	depressed	not depressed	2-3 times a week	yes	3	3	0	0	18-24	some child abuse	some relationship control	binge drinking	0	0	1	0	1	0	1	0	0	0	0	0	0	0	high	yes	low income
1	depressed	not depressed	monthly or less	yes	9	7	3	1	25-34	severe child abuse	severe relationship control	binge drinking	1	0	1	1	1	0	1	1	1	0	1	0	1	0	high	yes	no income
1	not depressed	not depressed			3	2	0	0	25-34	some child abuse	some relationship control	no alcohol intake	0	0	1	0	1	1	0	0	0	0	0	0	0	0	high	yes	no income
1	not depressed	not depressed			5	0	1	1	35-49	some child abuse	no relationship control	no alcohol intake	0	0	0	0	0	0	0	0	0	0	0	0	0	0	high	yes	no income
1	not depressed	not depressed	4+times a week	no response	0	0	1	1	35-49	no child abuse	no relationship control	alcohol with unknown binge	0	0	0	0	0	0	0	0	0	0	0	0	0	0	tertiary	yes	no income
1	not depressed	not depressed			3	0	4	2	>50	some child abuse	no relationship control	no alcohol intake	0	0	1	0	0	0	0	0	0	0	0	0	0	0	primary		no income
1	not depressed	not depressed			2	2	0	0	35-49	some child abuse	some relationship control	no alcohol intake	1	0	0	0	0	0	0	0	0	0	0	0	0	0	high	yes	low income
1	not depressed	not depressed	2-3 times a week	yes	5	2	3	1	35-49	some child abuse	some relationship control	binge drinking	0	0	0	0	0	0	1	0	0	0	0	0	0	0	tertiary	yes	no income
1	not depressed	not depressed	monthly or less	yes	4	1	1	1	18-24	some child abuse	some relationship control	binge drinking	0	0	1	0	1	0	0	0	0	0	0	0	0	0	high	yes	low income
1	not depressed	not depressed	not included	no	4	5	1	1	35-49	some child abuse	severe relationship control	no binge drinking	1	1	1	1	1	1	0	0	1	1	1	1	0	0	tertiary	yes	high income
1	not depressed	not depressed	monthly or less	yes	7	0	5	2	35-49	severe child abuse	no relationship control	binge drinking	1	0	0	0	1	0	0	0	0	0	1	0	0	0	high	yes	no income
1	not depressed	not depressed			4	0	0	0	>50	some child abuse	no relationship control	no alcohol intake	0	0	1	0	1	0	1	0	0	0	0	0	0	0	high		no income
1	not depressed	not depressed			1	0	0	0	18-24	some child abuse	no relationship control	no alcohol intake	0	0	0	0	0	0	0	0	0	0	0	0	0	0	high	no	no income
1	not depressed	not depressed	2-4 times a month	yes	7	4	3	1	35-49	severe child abuse	some relationship control	binge drinking	0	0	0	0	0	0	0	0	0	0	0	0	0	0	high	yes	low income
1	not depressed	not depressed			7	2	1	1	35-49	severe child abuse	some relationship control	no alcohol intake	0	0	0	0	0	0	0	0	0	0	0	0	0	0	high	yes	low income
1	not depressed	not depressed			6	5	2	1	18-24	some child abuse	severe relationship control	no alcohol intake	0	0	1	1	0	0	0	0	0	0	0	0	0	0	high	yes	no income
1	depressed	not depressed			1	0	1	1	>50	some child abuse	no relationship control	no alcohol intake	0	0	0	0	0	0	0	0	0	0	0	0	0	0	primary		no income
1	not depressed	not depressed			0	0	2	1	>50	no child abuse	no relationship control	no alcohol intake	0	0	0	0	0	0	0	0	0	0	0	0	0	0	tertiary	yes	low income
1	not depressed	not depressed			4	5	0	0	25-34	some child abuse	severe relationship control	no alcohol intake	0	0	1	0	0	0	1	1	0	0	0	0	0	0	high	yes	no income
1	not depressed	not depressed			3	6	3	1	>50	some child abuse	severe relationship control	no alcohol intake	0	0	0	0	0	0	0	0	0	0	0	0	0	0	primary	yes	low income
1	not depressed	not depressed			0	0	0	0	>50	no child abuse	no relationship control	no alcohol intake	0	0	0	0	0	0	0	0	0	0	0	0	0	0	high	no	no income
1	not depressed	not depressed	2-4 times a month	no response	0	0	0	0	25-34	no child abuse	no relationship control	alcohol with unknown binge	0	0	0	0	0	0	0	0	0	0	0	0	0	0	tertiary	yes	high income
1	not depressed	not depressed	2-4 times a month	no response	0	3	0	0	>50	no child abuse	some relationship control	alcohol with unknown binge	0	0	0	0	0	0	0	0	0	0	0	0	0	0	high	yes	no income
1	not depressed	not depressed			3	8	0	0	>50	some child abuse	severe relationship control	no alcohol intake	0	0	1	0	0	0	0	0	0	0	0	0	0	0	no schooling	yes	no income
1	not depressed	not depressed			2	0	0	0	18-24	some child abuse	no relationship control	no alcohol intake	0	0	0	0	0	0	0	0	0	0	0	0	0	0	high	yes	low income
1	not depressed	not depressed			8	5	2	1	35-49	severe child abuse	severe relationship control	no alcohol intake	1	0	1	0	1	0	1	0	1	0	1	0	1	0	high	yes	medium income
1	not depressed	not depressed	monthly or less	yes	1	0	6	2	35-49	some child abuse	no relationship control	binge drinking	0	0	1	0	1	0	0	0	0	0	0	0	0	0	high	yes	no income
1	depressed	not depressed			1	3	1	1	25-34	some child abuse	some relationship control	no alcohol intake	1	0	1	1	1	0	1	1	1	0	1	0	1	0	high	yes	low income
1	depressed	not depressed			1	6	1	1	35-49	some child abuse	severe relationship control	no alcohol intake	1	0	1	0	1	0	1	0	1	0	1	0	1	0	high	yes	low income
1	not depressed	not depressed			9	0	0	0	25-34	severe child abuse	no relationship control	no alcohol intake	0	0	0	0	0	0	0	0	0	0	0	0	0	0	high	no	no income
1	depressed	not depressed			1	5	0	0	35-49	some child abuse	severe relationship control	no alcohol intake	0	0	0	0	0	0	0	0	0	0	0	0	0	0	high	yes	no income
1	not depressed	not depressed	monthly or less	yes	5	1	1	1	>50	some child abuse	some relationship control	binge drinking	0	0	1	0	1	1	0	0	0	0	0	0	0	0	high	yes	no income
1	not depressed	not depressed	monthly or less	yes	0	0	0	0	35-49	no child abuse	no relationship control	binge drinking	0	0	0	0	0	0	0	0	0	0	0	0	0	0	tertiary	yes	high income
1	not depressed	not depressed			1	0	2	1	35-49	some child abuse	no relationship control	no alcohol intake	1	0	1	0	1	0	0	0	1	0	1	0	0	0	high	yes	low income
1	not depressed	not depressed	monthly or less	yes	7	0	1	1	25-34	severe child abuse	no relationship control	binge drinking	0	0	0	0	0	0	0	0	0	0	0	0	0	0	high	no	no income
1	not depressed	not depressed			0	1	0	0	25-34	no child abuse	some relationship control	no alcohol intake	0	0	1	0	0	0	0	0	0	0	0	0	0	0	tertiary	yes	no income
1	not depressed	not depressed			1	1	6	2	>50	some child abuse	some relationship control	no alcohol intake	0	0	0	0	0	0	0	0	0	0	0	0	0	0	tertiary	yes	medium income
1	not depressed	not depressed	2-3 times a week	yes	6	6	2	1	>50	some child abuse	severe relationship control	binge drinking	1	0	1	0	1	0	0	0	1	0	1	0	0	0	high		no income
1	not depressed	not depressed			4	3	0	0	35-49	some child abuse	some relationship control	no alcohol intake	0	0	0	0	0	0	1	0	0	0	0	0	0	0	tertiary	yes	medium income
1	not depressed	not depressed			1	7	0	0	18-24	some child abuse	severe relationship control	no alcohol intake	1	0	1	0	0	0	0	0	1	0	0	0	0	0	high	no	no income
1	not depressed	not depressed	monthly or less	yes	1	0	0	0	35-49	some child abuse	no relationship control	binge drinking	0	0	0	0	0	0	0	0	0	0	0	0	0	0	high	yes	medium income
1	not depressed	not depressed	2-4 times a month	yes	2	0	2	1	>50	some child abuse	no relationship control	binge drinking	0	0	0	0	0	0	0	0	0	0	0	0	0	0	primary	yes	no income
1	not depressed	not depressed			9	0	4	2	>50	severe child abuse	no relationship control	no alcohol intake	1	0	1	0	1	0	1	0	1	0	1	0	1	0	primary	yes	no income
0	not depressed	not depressed	monthly or less	no	0	0	0	0	>50	no child abuse	no relationship control	no binge drinking	1	0	1	0	1	0	1	0	1	0	1	0	1	0	high	no	no income
1	depressed	not depressed			9	0	2	1	25-34	severe child abuse	no relationship control	no alcohol intake	1	0	1	0	1	0	1	0	1	0	1	0	1	0	high	no	no income
1	not depressed	not depressed			2	0	0	0	25-34	some child abuse	no relationship control	no alcohol intake	0	0	0	0	0	0	0	0	0	0	0	0	0	0	high	yes	low income
1	not depressed	not depressed			2	1	2	1	>50	some child abuse	some relationship control	no alcohol intake	0	0	0	0	0	0	0	0	0	0	0	0	0	0	no schooling	yes	no income
1	not depressed	not depressed			2	2	0	0	35-49	some child abuse	some relationship control	no alcohol intake	0	0	0	0	0	0	0	0	0	0	0	0	0	0	high	yes	low income
1	not depressed	not depressed			1	1	1	1	35-49	some child abuse	some relationship control	no alcohol intake	0	0	0	0	0	0	0	0	0	0	0	0	0	0	high	yes	no income
1	not depressed	not depressed			7	10	0	0	25-34	severe child abuse	severe relationship control	no alcohol intake	0	0	0	0	0	0	0	0	0	0	0	0	0	0	primary	no	no income
1	not depressed	not depressed	monthly or less	yes	4	1	3	1	35-49	some child abuse	some relationship control	binge drinking	1	1	1	1	1	1	0	0	1	1	1	1	0	0	high	yes	low income
1	not depressed	not depressed	2-4 times a month	yes	0	0	0	0	25-34	no child abuse	no relationship control	binge drinking	0	0	0	0	0	0	0	0	0	0	0	0	0	0	high	yes	medium income
1	not depressed	not depressed			0	11	0	0	35-49	no child abuse	severe relationship control	no alcohol intake	0	0	0	0	0	0	0	0	0	0	0	0	0	0	high	no	no income
1	depressed	not depressed	4+times a week	no response	5	9	0	0	18-24	some child abuse	severe relationship control	alcohol with unknown binge	1	1	1	1	1	1	1	1	1	1	1	1	1	1	high	yes	low income
1	not depressed	not depressed	monthly or less	yes	3	8	0	0	18-24	some child abuse	severe relationship control	binge drinking	0	0	0	0	1	1	1	0	0	0	0	0	0	0	tertiary	yes	low income
1	not depressed	not depressed			14	0	0	0	35-49	severe child abuse	no relationship control	no alcohol intake	1	0	1	0	1	0	1	0	1	0	1	0	1	0	primary	no	no income
1	not depressed	not depressed			3	10	0	0	18-24	some child abuse	severe relationship control	no alcohol intake	1	0	1	1	1	1	1	1	1	0	1	0	1	0	high	yes	no income
1	not depressed	not depressed	4+times a week	no	1	0	4	2	>50	some child abuse	no relationship control	no binge drinking	0	0	0	0	0	0	0	0	0	0	0	0	0	0	tertiary		no income
1	depressed	not depressed			4	0	0	0	35-49	some child abuse	no relationship control	no alcohol intake	0	0	0	0	0	0	0	0	0	0	0	0	0	0	high	yes	low income
1	not depressed	not depressed			9	7	1	1	>50	severe child abuse	severe relationship control	no alcohol intake	1	0	1	0	1	0	0	0	1	0	1	0	0	0	no schooling	no	no income
1	not depressed	not depressed	monthly or less	no	0	0	1	1	25-34	no child abuse	no relationship control	no binge drinking	0	0	0	0	0	0	0	0	0	0	0	0	0	0	high	yes	medium income
1	depressed	not depressed			0	1	0	0	25-34	no child abuse	some relationship control	no alcohol intake	0	0	0	0	0	0	0	0	0	0	0	0	0	0	high	yes	low income
1	depressed	not depressed			2	7	0	0	35-49	some child abuse	severe relationship control	no alcohol intake	0	0	0	0	0	0	1	0	0	0	0	0	0	0	high	yes	low income
1	not depressed	not depressed			0	0	0	0	35-49	no child abuse	no relationship control	no alcohol intake	0	0	0	0	0	0	0	0	0	0	0	0	0	0	high	no	no income
1	not depressed	not depressed			7	1	5	2	25-34	severe child abuse	some relationship control	no alcohol intake	0	0	0	0	0	0	0	0	0	0	0	0	0	0	tertiary	yes	medium income
1	not depressed	not depressed			5	1	0	0	25-34	some child abuse	some relationship control	no alcohol intake	0	0	0	0	0	0	0	0	0	0	0	0	0	0	high	no	no income
1	not depressed	not depressed			5	4	1	1	25-34	some child abuse	some relationship control	no alcohol intake	0	0	1	0	1	1	0	0	0	0	0	0	0	0	high	yes	low income
1	not depressed	not depressed			8	1	1	1	25-34	severe child abuse	some relationship control	no alcohol intake	0	0	0	0	0	0	0	0	0	0	0	0	0	0	high	no	no income
1	not depressed	not depressed			1	0	0	0	25-34	some child abuse	no relationship control	no alcohol intake	0	0	0	0	0	0	0	0	0	0	0	0	0	0	high	yes	medium income
1	depressed	not depressed	4+times a week	yes	2	5	0	0	35-49	some child abuse	severe relationship control	binge drinking	0	0	1	0	1	0	0	0	0	0	0	0	0	0	high	yes	no income
1	not depressed	not depressed			4	0	0	0	35-49	some child abuse	no relationship control	no alcohol intake	0	0	0	0	0	0	0	0	0	0	0	0	0	0	high	yes	no income
1	not depressed	not depressed			3	0	2	1	>50	some child abuse	no relationship control	no alcohol intake	0	0	0	0	0	0	0	0	0	0	0	0	0	0	high	yes	medium income
1	not depressed	not depressed			0	2	0	0	35-49	no child abuse	some relationship control	no alcohol intake	0	0	0	0	0	0	0	0	0	0	0	0	0	0	high	yes	low income
0	not depressed	not depressed			0	0	0	0	18-24	no child abuse	no relationship control	no alcohol intake	1	0	1	0	1	0	1	0	1	0	1	0	1	0	tertiary	no	no income
1	not depressed	not depressed	monthly or less	yes	3	2	0	0	25-34	some child abuse	some relationship control	binge drinking	0	0	0	0	0	0	0	0	0	0	0	0	0	0	high	yes	low income
1	not depressed	not depressed	2-4 times a month	yes	1	0	4	2	>50	some child abuse	no relationship control	binge drinking	0	0	1	0	1	0	1	0	0	0	0	0	0	0	high	no	no income
1	not depressed	not depressed			3	2	1	1	18-24	some child abuse	some relationship control	no alcohol intake	0	0	0	0	0	0	0	0	0	0	0	0	0	0	high	no	no income
1	not depressed	not depressed			4	10	0	0	35-49	some child abuse	severe relationship control	no alcohol intake	0	0	1	0	1	1	0	0	0	0	0	0	0	0	high	yes	low income
1	depressed	not depressed			3	4	2	1	>50	some child abuse	some relationship control	no alcohol intake	0	0	1	0	1	0	0	0	0	0	0	0	0	0	primary		no income
1	depressed	not depressed			4	3	0	0	25-34	some child abuse	some relationship control	no alcohol intake	0	0	0	0	1	1	0	0	0	0	0	0	0	0	high	yes	no income
1	not depressed	not depressed			1	2	0	0	18-24	some child abuse	some relationship control	no alcohol intake	0	0	0	0	0	0	0	0	0	0	0	0	0	0	high	no	no income
1	not depressed	not depressed			1	0	0	0	35-49	some child abuse	no relationship control	no alcohol intake	0	0	0	0	0	0	0	0	0	0	0	0	0	0	high	no	no income
1	not depressed	not depressed			5	2	2	1	25-34	some child abuse	some relationship control	no alcohol intake	0	0	1	0	1	0	0	0	0	0	0	0	0	0	high	yes	low income
1	not depressed	not depressed			2	1	0	0	>50	some child abuse	some relationship control	no alcohol intake	0	0	0	0	0	0	0	0	0	0	0	0	0	0	primary	no	no income
1	depressed	not depressed	monthly or less	no	2	2	1	1	25-34	some child abuse	some relationship control	no binge drinking	1	0	0	0	1	0	1	0	0	0	1	0	1	0	high	yes	low income
1	not depressed	not depressed	monthly or less	yes	3	0	2	1	35-49	some child abuse	no relationship control	binge drinking	1	0	1	0	1	0	1	0	1	0	1	0	1	0	high	yes	low income
1	not depressed	not depressed	2-4 times a month	yes	2	1	0	0	35-49	some child abuse	some relationship control	binge drinking	0	0	1	0	0	0	0	0	0	0	0	0	0	0	high	yes	high income
1	not depressed	not depressed	2-4 times a month	yes	0	0	0	0	>50	no child abuse	no relationship control	binge drinking	0	0	1	0	1	0	1	0	0	0	0	0	0	0	tertiary	yes	no income
1	depressed	not depressed			8	1	2	1	25-34	severe child abuse	some relationship control	no alcohol intake	1	0	1	0	1	0	1	0	1	0	1	0	1	0	tertiary	yes	medium income
1	depressed	not depressed			4	6	0	0	>50	some child abuse	severe relationship control	no alcohol intake	1	0	1	0	1	0	0	0	1	0	1	0	0	0	no schooling	yes	low income
1	not depressed	not depressed	2-3 times a week	yes	4	1	1	1	35-49	some child abuse	some relationship control	binge drinking	0	0	0	0	0	0	0	0	0	0	0	0	0	0	high	yes	no income
1	not depressed	not depressed			2	1	0	0	>50	some child abuse	some relationship control	no alcohol intake	0	0	0	0	0	0	0	0	0	0	0	0	0	0	high	no	no income
1	not depressed	not depressed			7	0	1	1	25-34	severe child abuse	no relationship control	no alcohol intake	0	0	0	0	0	0	0	0	0	0	0	0	0	0	high		low income
1	not depressed	not depressed	2-4 times a month	yes	4	8	0	0	18-24	some child abuse	severe relationship control	binge drinking	0	0	0	0	0	0	1	1	0	0	0	0	0	0	high	no	no income
1	not depressed	not depressed			5	3	0	0	25-34	some child abuse	some relationship control	no alcohol intake	0	0	1	1	0	0	0	0	0	0	0	0	0	0	high	yes	low income
1	not depressed	not depressed			0	0	0	0	35-49	no child abuse	no relationship control	no alcohol intake	0	0	0	0	0	0	0	0	0	0	0	0	0	0	high	yes	no income
1	not depressed	not depressed	2-4 times a month	no	1	5	4	2	25-34	some child abuse	severe relationship control	no binge drinking	1	0	1	0	1	0	0	0	1	0	1	0	0	0	high	yes	medium income
1	not depressed	not depressed			3	0	0	0	>50	some child abuse	no relationship control	no alcohol intake	0	0	0	0	0	0	0	0	0	0	0	0	0	0	high	no	no income
1	not depressed	not depressed	4+times a week	yes	4	6	2	1	35-49	some child abuse	severe relationship control	binge drinking	0	0	1	0	0	0	1	0	0	0	0	0	0	0	high	yes	low income
1	not depressed	not depressed	monthly or less	yes	6	4	3	1	18-24	some child abuse	some relationship control	binge drinking	1	0	1	0	1	0	1	0	1	0	1	0	1	0	high	yes	low income
1	not depressed	not depressed			3	3	3	1	35-49	some child abuse	some relationship control	no alcohol intake	0	0	0	0	1	0	0	0	0	0	0	0	0	0	high	yes	no income
1	not depressed	not depressed			6	0	0	0	>50	some child abuse	no relationship control	no alcohol intake	0	0	0	0	0	0	0	0	0	0	0	0	0	0	primary	no	no income
1	not depressed	not depressed			0	0	0	0	18-24	no child abuse	no relationship control	no alcohol intake	0	0	1	0	0	0	0	0	0	0	0	0	0	0	high	no	no income
1	not depressed	not depressed			3	2	0	0	35-49	some child abuse	some relationship control	no alcohol intake	0	0	0	0	0	0	0	0	0	0	0	0	0	0	high	yes	low income
1	not depressed	not depressed			3	2	1	1	35-49	some child abuse	some relationship control	no alcohol intake	0	0	0	0	0	0	0	0	0	0	0	0	0	0	high	yes	no income
1	not depressed	not depressed			9	3	2	1	>50	severe child abuse	some relationship control	no alcohol intake	1	0	1	0	1	0	0	0	1	0	1	0	0	0	primary	yes	low income
1	not depressed	not depressed			3	1	4	2	>50	some child abuse	some relationship control	no alcohol intake	0	0	0	0	0	0	0	0	0	0	0	0	0	0	high	yes	low income
0	depressed	not depressed			1	0	0	0	>50	some child abuse	no relationship control	no alcohol intake	1	0	1	0	0	0	1	0	1	0	0	0	1	0	tertiary	no	no income
1	not depressed	not depressed			4	5	0	0	>50	some child abuse	severe relationship control	no alcohol intake	1	0	0	0	0	0	0	0	0	0	0	0	0	0	primary		no income
1	not depressed	not depressed			5	2	1	1	25-34	some child abuse	some relationship control	no alcohol intake	0	0	0	0	0	0	0	0	0	0	0	0	0	0	high	yes	no income
1	not depressed	not depressed			5	0	3	1	>50	some child abuse	no relationship control	no alcohol intake	0	0	1	0	1	0	1	0	0	0	0	0	0	0	high	yes	low income
1	not depressed	not depressed			2	2	2	1	35-49	some child abuse	some relationship control	no alcohol intake	0	0	0	0	0	0	0	0	0	0	0	0	0	0	tertiary	yes	high income
1	not depressed	not depressed			0	1	1	1	25-34	no child abuse	some relationship control	no alcohol intake	0	0	0	0	0	0	0	0	0	0	0	0	0	0	tertiary	yes	low income
1	not depressed	not depressed			5	0	1	1	>50	some child abuse	no relationship control	no alcohol intake	0	0	0	0	0	0	1	0	0	0	0	0	0	0	high	yes	low income
1	not depressed	not depressed	monthly or less	yes	2	0	4	2	35-49	some child abuse	no relationship control	binge drinking	0	0	0	0	0	0	0	0	0	0	0	0	0	0	high	yes	no income
1	not depressed	not depressed			12	11	1	1	25-34	severe child abuse	severe relationship control	no alcohol intake	1	1	1	1	1	1	1	1	1	1	1	1	1	1	high	no	no income
1	not depressed	not depressed			3	0	0	0	>50	some child abuse	no relationship control	no alcohol intake	0	0	0	0	0	0	0	0	0	0	0	0	0	0	primary	yes	no income
1	not depressed	not depressed	monthly or less	no	13	9	1	1	25-34	severe child abuse	severe relationship control	no binge drinking	0	0	0	0	0	0	0	0	0	0	0	0	0	0	high	yes	low income
1	not depressed	not depressed	monthly or less	no	5	1	2	1	18-24	some child abuse	some relationship control	no binge drinking	1	1	1	0	0	0	0	0	1	0	0	0	0	0	tertiary	yes	no income
1	not depressed	not depressed	monthly or less	yes	5	0	1	1	>50	some child abuse	no relationship control	binge drinking	1	1	1	1	1	1	0	0	1	1	1	1	0	0	high	no	no income
1	not depressed	not depressed			0	8	0	0	18-24	no child abuse	severe relationship control	no alcohol intake	0	0	0	0	0	0	0	0	0	0	0	0	0	0	high	no	no income
1	not depressed	not depressed	2-4 times a month	no	0	0	1	1	25-34	no child abuse	no relationship control	no binge drinking	0	0	0	0	0	0	0	0	0	0	0	0	0	0	tertiary	yes	medium income
1	not depressed	not depressed			5	3	0	0	25-34	some child abuse	some relationship control	no alcohol intake	0	0	0	0	0	0	0	0	0	0	0	0	0	0	no schooling	no	no income
1	not depressed	not depressed			6	0	1	1	25-34	some child abuse	no relationship control	no alcohol intake	0	0	1	1	1	1	0	0	0	0	0	0	0	0	high	yes	no income
1	depressed	not depressed	monthly or less	yes	0	1	2	1	25-34	no child abuse	some relationship control	binge drinking	0	0	1	0	0	0	0	0	0	0	0	0	0	0	high	yes	high income
1	not depressed	not depressed			5	5	1	1	25-34	some child abuse	severe relationship control	no alcohol intake	0	0	0	0	0	0	0	0	0	0	0	0	0	0	high	no	no income
0	depressed	not depressed	2-3 times a week	yes	3	3	0	0	18-24	some child abuse	some relationship control	binge drinking	0	0	1	0	1	0	1	0	0	0	0	0	0	0	high	yes	low income
1	not depressed	not depressed	4+times a week	no response	4	0	0	0	25-34	some child abuse	no relationship control	alcohol with unknown binge	0	0	0	0	0	0	0	0	0	0	0	0	0	0	high	yes	no income
1	not depressed	not depressed	4+times a week	yes	3	0	4	2	35-49	some child abuse	no relationship control	binge drinking	1	1	1	1	1	1	0	0	1	1	1	1	0	0	high	no	no income
1	not depressed	not depressed			11	2	0	0	25-34	severe child abuse	some relationship control	no alcohol intake	0	0	0	0	0	0	0	0	0	0	0	0	0	0	primary	no	no income
1	depressed	not depressed			3	1	1	1	>50	some child abuse	some relationship control	no alcohol intake	0	0	0	0	0	0	0	0	0	0	0	0	0	0	primary	yes	no income
1	not depressed	not depressed			3	1	4	2	>50	some child abuse	some relationship control	no alcohol intake	0	0	0	0	0	0	0	0	0	0	0	0	0	0	high	yes	low income
0	not depressed	not depressed			0	0	0	0	25-34	no child abuse	no relationship control	no alcohol intake	1	0	1	0	1	0	1	0	1	0	1	0	1	0	tertiary	yes	medium income
1	not depressed	not depressed			8	7	0	0	25-34	severe child abuse	severe relationship control	no alcohol intake	0	0	0	0	0	0	0	0	0	0	0	0	0	0	high	no	no income
1	depressed	not depressed	2-4 times a month	yes	10	7	1	1	35-49	severe child abuse	severe relationship control	binge drinking	1	0	1	0	0	0	0	0	1	0	0	0	0	0	tertiary	no	no income
1	not depressed	not depressed			0	0	0	0	25-34	no child abuse	no relationship control	no alcohol intake	0	0	0	0	0	0	0	0	0	0	0	0	0	0	high	yes	low income
1	not depressed	not depressed			9	3	2	1	18-24	severe child abuse	some relationship control	no alcohol intake	0	0	0	0	0	0	0	0	0	0	0	0	0	0	high	no	no income
1	not depressed	not depressed			6	4	0	0	25-34	some child abuse	some relationship control	no alcohol intake	0	0	0	0	0	0	0	0	0	0	0	0	0	0	high	yes	low income
1	not depressed	not depressed			4	1	0	0	18-24	some child abuse	some relationship control	no alcohol intake	0	0	0	0	0	0	0	0	0	0	0	0	0	0	high	no	no income
1	not depressed	not depressed			2	0	1	1	18-24	some child abuse	no relationship control	no alcohol intake	0	0	0	0	0	0	0	0	0	0	0	0	0	0	tertiary	no	no income
1	not depressed	not depressed	monthly or less	no	8	10	3	1	25-34	severe child abuse	severe relationship control	no binge drinking	0	0	1	1	0	0	1	1	0	0	0	0	0	0	high	yes	low income
1	not depressed	not depressed			11	11	0	0	18-24	severe child abuse	severe relationship control	no alcohol intake	0	0	1	0	1	0	1	0	0	0	0	0	0	0	primary	no	no income
1	not depressed	not depressed	2-4 times a month	no	0	0	0	0	35-49	no child abuse	no relationship control	no binge drinking	0	0	0	0	0	0	0	0	0	0	0	0	0	0	high	yes	no income
1	not depressed	not depressed			1	0	0	0	>50	some child abuse	no relationship control	no alcohol intake	0	0	0	0	0	0	0	0	0	0	0	0	0	0	primary	yes	no income
1	not depressed	not depressed			7	0	0	0	35-49	severe child abuse	no relationship control	no alcohol intake	1	0	1	0	1	0	1	0	1	0	1	0	1	0	high	yes	no income
1	not depressed	not depressed			0	9	0	0	25-34	no child abuse	severe relationship control	no alcohol intake	0	0	0	0	0	0	0	0	0	0	0	0	0	0	high	no	no income
1	not depressed	not depressed	monthly or less	yes	8	5	0	0	35-49	severe child abuse	severe relationship control	binge drinking	1	0	1	0	0	0	1	0	1	0	0	0	1	0	tertiary	yes	medium income
1	not depressed	not depressed			1	2	0	0	>50	some child abuse	some relationship control	no alcohol intake	0	0	1	0	1	0	0	0	0	0	0	0	0	0	no schooling	no	no income
1	not depressed	not depressed			0	0	0	0	35-49	no child abuse	no relationship control	no alcohol intake	0	0	0	0	0	0	0	0	0	0	0	0	0	0	tertiary	yes	medium income
0	not depressed	not depressed			1	0	0	0	25-34	some child abuse	no relationship control	no alcohol intake	1	0	1	0	1	0	1	0	1	0	1	0	1	0	high	no	no income
1	not depressed	not depressed	not included	no response	0	0	0	0	35-49	no child abuse	no relationship control	alcohol with unknown binge	1	0	1	0	1	0	0	0	1	0	1	0	0	0	tertiary	yes	no income
1	not depressed	not depressed			1	4	0	0	25-34	some child abuse	some relationship control	no alcohol intake	0	0	1	0	0	0	1	0	0	0	0	0	0	0	high	yes	no income
1	not depressed	not depressed	2-4 times a month	yes	5	3	0	0	18-24	some child abuse	some relationship control	binge drinking	0	0	1	0	0	0	0	0	0	0	0	0	0	0	high	no	no income
1	depressed	not depressed			12	5	2	1	25-34	severe child abuse	severe relationship control	no alcohol intake	0	0	1	0	1	0	1	0	0	0	0	0	0	0	high	no	no income
1	not depressed	not depressed	2-4 times a month	yes	1	3	0	0	25-34	some child abuse	some relationship control	binge drinking	0	0	1	0	0	0	0	0	0	0	0	0	0	0	high	yes	no income
1	not depressed	not depressed	2-3 times a week	yes	0	5	0	0	>50	no child abuse	severe relationship control	binge drinking	0	0	0	0	0	0	0	0	0	0	0	0	0	0	high	yes	low income
1	not depressed	not depressed			13	0	0	0	18-24	severe child abuse	no relationship control	no alcohol intake	0	0	0	0	0	0	0	0	0	0	0	0	0	0	primary	yes	low income
1	not depressed	not depressed			1	8	3	1	25-34	some child abuse	severe relationship control	no alcohol intake	0	0	0	0	0	0	0	0	0	0	0	0	0	0	high	yes	low income
1	not depressed	not depressed	monthly or less	no response	4	5	0	0	25-34	some child abuse	severe relationship control	alcohol with unknown binge	0	0	1	0	1	0	0	0	0	0	0	0	0	0	high	yes	no income
1	not depressed	not depressed	monthly or less	yes	0	4	2	1	25-34	no child abuse	some relationship control	binge drinking	0	0	0	0	0	0	0	0	0	0	0	0	0	0	high	yes	low income
1	not depressed	not depressed			13	11	0	0	25-34	severe child abuse	severe relationship control	no alcohol intake	0	0	0	0	0	0	0	0	0	0	0	0	0	0	high	no	no income
1	not depressed	not depressed	4+times a week	yes	11	2	0	0	25-34	severe child abuse	some relationship control	binge drinking	1	0	1	0	1	1	1	0	1	0	1	0	1	0	tertiary	yes	low income
1	not depressed	not depressed			6	1	2	1	>50	some child abuse	some relationship control	no alcohol intake	0	0	0	0	0	0	0	0	0	0	0	0	0	0	primary		no income
1	not depressed	not depressed			4	0	1	1	>50	some child abuse	no relationship control	no alcohol intake	0	0	0	0	0	0	0	0	0	0	0	0	0	0	high	yes	no income
1	not depressed	not depressed	2-4 times a month	yes	7	2	2	1	18-24	severe child abuse	some relationship control	binge drinking	0	0	0	0	0	0	0	0	0	0	0	0	0	0	high	yes	no income
1	not depressed	not depressed			4	0	3	1	>50	some child abuse	no relationship control	no alcohol intake	0	0	0	0	0	0	0	0	0	0	0	0	0	0	primary	yes	no income
1	not depressed	not depressed	2-3 times a week	yes	5	5	2	1	35-49	some child abuse	severe relationship control	binge drinking	0	0	1	0	0	0	1	0	0	0	0	0	0	0	high	yes	no income
1	not depressed	not depressed			3	0	0	0	18-24	some child abuse	no relationship control	no alcohol intake	0	0	0	0	0	0	0	0	0	0	0	0	0	0	high	yes	low income
1	not depressed	not depressed			2	0	0	0	25-34	some child abuse	no relationship control	no alcohol intake	0	0	0	0	0	0	0	0	0	0	0	0	0	0	high	yes	low income
1	not depressed	not depressed	monthly or less	yes	1	4	2	1	18-24	some child abuse	some relationship control	binge drinking	0	0	0	0	0	0	0	0	0	0	0	0	0	0	high	yes	low income
1	not depressed	not depressed			4	10	4	2	35-49	some child abuse	severe relationship control	no alcohol intake	1	1	1	1	1	1	1	1	1	1	1	1	1	1	high	no	no income
1	not depressed	not depressed			11	0	0	0	25-34	severe child abuse	no relationship control	no alcohol intake	0	0	0	0	0	0	0	0	0	0	0	0	0	0	high	yes	low income
1	not depressed	not depressed			6	5	0	0	25-34	some child abuse	severe relationship control	no alcohol intake	1	0	0	0	1	1	1	1	0	0	1	0	1	0	primary	no	no income
1	not depressed	not depressed			8	7	0	0	25-34	severe child abuse	severe relationship control	no alcohol intake	0	0	0	0	0	0	0	0	0	0	0	0	0	0	high	no	no income
1	not depressed	not depressed			4	1	3	1	25-34	some child abuse	some relationship control	no alcohol intake	0	0	0	0	0	0	0	0	0	0	0	0	0	0	high	yes	low income
1	not depressed	not depressed			5	4	1	1	18-24	some child abuse	some relationship control	no alcohol intake	0	0	1	0	1	0	1	0	0	0	0	0	0	0	high	no	no income
1	not depressed	not depressed			8	9	0	0	35-49	severe child abuse	severe relationship control	no alcohol intake	0	0	0	0	0	0	0	0	0	0	0	0	0	0	primary	no	no income
1	not depressed	not depressed			0	0	0	0	18-24	no child abuse	no relationship control	no alcohol intake	0	0	0	0	0	0	0	0	0	0	0	0	0	0	primary	no	no income
1	not depressed	not depressed			6	6	0	0	25-34	some child abuse	severe relationship control	no alcohol intake	0	0	0	0	0	0	1	0	0	0	0	0	0	0	high	yes	low income
1	not depressed	not depressed			0	0	0	0	18-24	no child abuse	no relationship control	no alcohol intake	0	0	0	0	0	0	0	0	0	0	0	0	0	0	high	no	no income
1	depressed	not depressed			0	0	0	0	35-49	no child abuse	no relationship control	no alcohol intake	0	0	0	0	0	0	0	0	0	0	0	0	0	0	high	yes	low income
1	not depressed	not depressed	2-4 times a month	no response	0	1	0	0	25-34	no child abuse	some relationship control	alcohol with unknown binge	0	0	0	0	0	0	0	0	0	0	0	0	0	0	tertiary	yes	high income
1	not depressed	not depressed	monthly or less	no	2	4	0	0	25-34	some child abuse	some relationship control	no binge drinking	0	0	0	0	0	0	0	0	0	0	0	0	0	0	high	yes	no income
1	depressed	not depressed			6	4	1	1	>50	some child abuse	some relationship control	no alcohol intake	0	0	1	0	0	0	0	0	0	0	0	0	0	0	high	yes	low income
1	not depressed	not depressed			0	4	0	0	18-24	no child abuse	some relationship control	no alcohol intake	0	0	0	0	0	0	1	0	0	0	0	0	0	0	high	no	no income
1	not depressed	not depressed	monthly or less	yes	2	2	2	1	18-24	some child abuse	some relationship control	binge drinking	0	0	1	0	0	0	0	0	0	0	0	0	0	0	tertiary	no	no income
1	depressed	not depressed			0	2	4	2	35-49	no child abuse	some relationship control	no alcohol intake	0	0	1	0	0	0	0	0	0	0	0	0	0	0	tertiary	yes	high income
1	depressed	not depressed	monthly or less	no	4	0	0	0	35-49	some child abuse	no relationship control	no binge drinking	1	0	1	0	1	0	0	0	1	0	1	0	0	0	primary	no	no income
1	not depressed	not depressed			3	4	0	0	25-34	some child abuse	some relationship control	no alcohol intake	1	0	1	0	1	0	0	0	1	0	1	0	0	0	tertiary	no	no income
1	not depressed	not depressed	2-3 times a week	yes	0	0	0	0	>50	no child abuse	no relationship control	binge drinking	0	0	0	0	0	0	0	0	0	0	0	0	0	0	tertiary		no income
1	depressed	not depressed			3	3	2	1	18-24	some child abuse	some relationship control	no alcohol intake	0	0	0	0	0	0	0	0	0	0	0	0	0	0	high	no	no income
1	not depressed	not depressed			5	11	0	0	35-49	some child abuse	severe relationship control	no alcohol intake	1	0	1	0	1	0	0	0	1	0	1	0	0	0	primary	yes	no income
1	not depressed	not depressed	monthly or less	no response	1	0	0	0	25-34	some child abuse	no relationship control	alcohol with unknown binge	1	0	1	0	1	0	0	0	1	0	1	0	0	0	high	yes	low income
1	not depressed	not depressed			3	0	0	0	>50	some child abuse	no relationship control	no alcohol intake	0	0	1	0	1	0	1	0	0	0	0	0	0	0	high	yes	no income
1	not depressed	not depressed			1	4	0	0	18-24	some child abuse	some relationship control	no alcohol intake	0	0	0	0	0	0	0	0	0	0	0	0	0	0	high	no	no income
1	not depressed	not depressed	monthly or less	yes	1	2	1	1	18-24	some child abuse	some relationship control	binge drinking	0	0	0	0	0	0	0	0	0	0	0	0	0	0	high	yes	low income
1	not depressed	not depressed			8	7	3	1	25-34	severe child abuse	severe relationship control	no alcohol intake	0	0	1	0	1	1	1	1	0	0	0	0	0	0	high	yes	low income
1	not depressed	not depressed			3	0	0	0	35-49	some child abuse	no relationship control	no alcohol intake	0	0	0	0	0	0	0	0	0	0	0	0	0	0	high	yes	low income
1	not depressed	not depressed	monthly or less	yes	6	3	0	0	18-24	some child abuse	some relationship control	binge drinking	0	0	0	0	0	0	0	0	0	0	0	0	0	0	high	no	no income
1	not depressed	not depressed			0	2	0	0	>50	no child abuse	some relationship control	no alcohol intake	0	0	0	0	0	0	0	0	0	0	0	0	0	0	tertiary	yes	no income
1	not depressed	not depressed			6	1	0	0	18-24	some child abuse	some relationship control	no alcohol intake	0	0	0	0	1	0	0	0	0	0	0	0	0	0	primary	yes	no income
1	not depressed	not depressed			3	3	0	0	35-49	some child abuse	some relationship control	no alcohol intake	0	0	1	0	0	0	1	0	0	0	0	0	0	0	tertiary	yes	medium income
1	not depressed	not depressed	2-4 times a month	yes	6	5	2	1	25-34	some child abuse	severe relationship control	binge drinking	0	0	0	0	0	0	0	0	0	0	0	0	0	0	high	yes	no income
1	not depressed	not depressed	monthly or less	yes	3	0	2	1	35-49	some child abuse	no relationship control	binge drinking	1	0	1	0	1	0	1	0	1	0	1	0	1	0	high	yes	low income
0	not depressed	not depressed	2-4 times a month	yes	14	0	0	0	18-24	severe child abuse	no relationship control	binge drinking	0	0	0	0	0	0	1	0	0	0	0	0	0	0	primary	no	no income
1	not depressed	not depressed			4	8	3	1	35-49	some child abuse	severe relationship control	no alcohol intake	0	0	1	0	0	0	0	0	0	0	0	0	0	0	high	yes	low income
1	depressed	not depressed			2	1	2	1	35-49	some child abuse	some relationship control	no alcohol intake	0	0	0	0	0	0	0	0	0	0	0	0	0	0	tertiary	yes	no income
1	not depressed	not depressed			4	5	1	1	25-34	some child abuse	severe relationship control	no alcohol intake	0	0	0	0	0	0	0	0	0	0	0	0	0	0	no schooling	no	no income
1	depressed	not depressed	2-4 times a month	yes	3	0	0	0	35-49	some child abuse	no relationship control	binge drinking	1	0	1	0	0	0	0	0	1	0	0	0	0	0	high	yes	no income
1	not depressed	not depressed			2	4	1	1	>50	some child abuse	some relationship control	no alcohol intake	1	0	0	0	0	0	0	0	0	0	0	0	0	0	high	yes	low income
1	not depressed	not depressed			0	0	0	0	25-34	no child abuse	no relationship control	no alcohol intake	0	0	0	0	0	0	0	0	0	0	0	0	0	0	tertiary	yes	high income
1	not depressed	not depressed	monthly or less	no	0	3	0	0	>50	no child abuse	some relationship control	no binge drinking	0	0	0	0	0	0	0	0	0	0	0	0	0	0	high	yes	medium income
1	not depressed	not depressed			4	2	1	1	35-49	some child abuse	some relationship control	no alcohol intake	0	0	0	0	0	0	0	0	0	0	0	0	0	0	no schooling	yes	low income
1	not depressed	not depressed			2	6	0	0	35-49	some child abuse	severe relationship control	no alcohol intake	1	0	1	0	1	0	0	0	1	0	1	0	0	0	primary	yes	low income
1	not depressed	not depressed			7	4	1	1	35-49	severe child abuse	some relationship control	no alcohol intake	0	0	0	0	0	0	0	0	0	0	0	0	0	0	primary	no	no income
1	depressed	not depressed	2-4 times a month	yes	3	3	2	1	25-34	some child abuse	some relationship control	binge drinking	1	0	1	0	1	0	0	0	1	0	1	0	0	0	high	yes	low income
1	not depressed	not depressed	2-4 times a month	yes	1	0	4	2	35-49	some child abuse	no relationship control	binge drinking	0	0	0	0	1	0	0	0	0	0	0	0	0	0	tertiary	yes	high income
1	not depressed	not depressed	2-3 times a week	yes	1	1	5	2	35-49	some child abuse	some relationship control	binge drinking	0	0	1	0	1	0	0	0	0	0	0	0	0	0	high	no	no income
1	not depressed	not depressed	2-4 times a month	no	1	3	2	1	35-49	some child abuse	some relationship control	no binge drinking	0	0	1	0	1	0	0	0	0	0	0	0	0	0	tertiary	yes	no income
1	not depressed	not depressed			5	1	2	1	18-24	some child abuse	some relationship control	no alcohol intake	1	1	1	0	1	0	0	0	1	0	1	0	0	0	high	yes	low income
1	not depressed	not depressed			4	2	0	0	35-49	some child abuse	some relationship control	no alcohol intake	0	0	0	0	0	0	0	0	0	0	0	0	0	0	no schooling	yes	low income
1	not depressed	not depressed			0	0	2	1	>50	no child abuse	no relationship control	no alcohol intake	0	0	0	0	0	0	0	0	0	0	0	0	0	0	tertiary	yes	low income
1	not depressed	not depressed			2	1	0	0	18-24	some child abuse	some relationship control	no alcohol intake	0	0	0	0	0	0	0	0	0	0	0	0	0	0	high	no	no income
1	not depressed	not depressed	2-4 times a month	yes	3	7	0	0	>50	some child abuse	severe relationship control	binge drinking	1	0	1	0	1	0	0	0	1	0	1	0	0	0	high	yes	no income
1	not depressed	not depressed			4	3	0	0	>50	some child abuse	some relationship control	no alcohol intake	0	0	0	0	0	0	0	0	0	0	0	0	0	0	no schooling	no	no income
1	not depressed	not depressed			4	8	0	0	35-49	some child abuse	severe relationship control	no alcohol intake	0	0	0	0	0	0	0	0	0	0	0	0	0	0	high	no	no income
1	not depressed	not depressed	monthly or less	yes	4	5	0	0	18-24	some child abuse	severe relationship control	binge drinking	0	0	0	0	0	0	0	0	0	0	0	0	0	0	high	no	no income
1	not depressed	not depressed			5	3	2	1	>50	some child abuse	some relationship control	no alcohol intake	0	0	0	0	0	0	0	0	0	0	0	0	0	0	primary	yes	low income
1	not depressed	not depressed			9	9	0	0	25-34	severe child abuse	severe relationship control	no alcohol intake	0	0	0	0	0	0	0	0	0	0	0	0	0	0	high	yes	low income
1	not depressed	not depressed			3	2	3	1	25-34	some child abuse	some relationship control	no alcohol intake	0	0	0	0	1	0	0	0	0	0	0	0	0	0	high	yes	low income
1	not depressed	not depressed			6	4	0	0	35-49	some child abuse	some relationship control	no alcohol intake	0	0	0	0	0	0	0	0	0	0	0	0	0	0	no schooling	yes	low income
1	not depressed	not depressed			0	0	0	0	35-49	no child abuse	no relationship control	no alcohol intake	0	0	0	0	0	0	0	0	0	0	0	0	0	0	tertiary	yes	medium income
1	not depressed	not depressed	monthly or less	yes	3	1	1	1	>50	some child abuse	some relationship control	binge drinking	0	0	0	0	1	0	0	0	0	0	0	0	0	0	high	yes	medium income
1	not depressed	not depressed			5	0	0	0	>50	some child abuse	no relationship control	no alcohol intake	0	0	0	0	0	0	0	0	0	0	0	0	0	0	high	yes	low income
1	depressed	not depressed			2	5	3	1	>50	some child abuse	severe relationship control	no alcohol intake	0	0	1	0	0	0	1	0	0	0	0	0	0	0	high	yes	low income
1	not depressed	not depressed	monthly or less	yes	7	3	3	1	35-49	severe child abuse	some relationship control	binge drinking	0	0	1	0	1	0	1	0	0	0	0	0	0	0	primary	yes	low income
1	not depressed	not depressed	monthly or less	yes	2	5	1	1	18-24	some child abuse	severe relationship control	binge drinking	0	0	1	1	1	0	0	0	0	0	0	0	0	0	tertiary	yes	low income
1	not depressed	not depressed			5	0	1	1	35-49	some child abuse	no relationship control	no alcohol intake	0	0	0	0	0	0	0	0	0	0	0	0	0	0	high	yes	no income
1	not depressed	not depressed	monthly or less	yes	2	1	2	1	18-24	some child abuse	some relationship control	binge drinking	0	0	0	0	0	0	0	0	0	0	0	0	0	0	high	yes	medium income
1	not depressed	not depressed			4	0	0	0	>50	some child abuse	no relationship control	no alcohol intake	0	0	0	0	0	0	0	0	0	0	0	0	0	0	primary	no	no income
1	not depressed	not depressed			0	0	0	0	18-24	no child abuse	no relationship control	no alcohol intake	0	0	0	0	0	0	0	0	0	0	0	0	0	0	high	no	no income
1	not depressed	not depressed			1	1	1	1	>50	some child abuse	some relationship control	no alcohol intake	0	0	0	0	0	0	0	0	0	0	0	0	0	0	high		no income
1	not depressed	not depressed	monthly or less	no	1	1	2	1	35-49	some child abuse	some relationship control	no binge drinking	0	0	0	0	0	0	0	0	0	0	0	0	0	0	tertiary	yes	high income
1	not depressed	not depressed			1	6	6	2	35-49	some child abuse	severe relationship control	no alcohol intake	1	1	1	1	1	1	1	1	1	1	1	1	1	1	no schooling	yes	low income
1	not depressed	not depressed			6	0	0	0	>50	some child abuse	no relationship control	no alcohol intake	0	0	0	0	0	0	0	0	0	0	0	0	0	0	primary	no	no income
1	depressed	not depressed	2-3 times a week	yes	13	1	0	0	35-49	severe child abuse	some relationship control	binge drinking	0	0	1	1	0	0	0	0	0	0	0	0	0	0	high	yes	low income
1	not depressed	not depressed			3	6	0	0	35-49	some child abuse	severe relationship control	no alcohol intake	0	0	0	0	1	0	1	1	0	0	0	0	0	0	high	yes	no income
1	not depressed	not depressed			3	4	1	1	35-49	some child abuse	some relationship control	no alcohol intake	0	0	1	0	0	0	0	0	0	0	0	0	0	0	high	yes	low income
1	not depressed	not depressed			1	1	0	0	25-34	some child abuse	some relationship control	no alcohol intake	0	0	0	0	0	0	0	0	0	0	0	0	0	0	high	yes	low income
1	not depressed	not depressed			3	0	0	0	35-49	some child abuse	no relationship control	no alcohol intake	0	0	0	0	0	0	0	0	0	0	0	0	0	0	primary	yes	low income
1	not depressed	not depressed			4	2	1	1	>50	some child abuse	some relationship control	no alcohol intake	0	0	0	0	0	0	0	0	0	0	0	0	0	0	primary	yes	no income
1	not depressed	not depressed			6	0	0	0	>50	some child abuse	no relationship control	no alcohol intake	0	0	0	0	0	0	0	0	0	0	0	0	0	0	high	yes	no income
1	not depressed	not depressed			0	1	0	0	25-34	no child abuse	some relationship control	no alcohol intake	0	0	0	0	0	0	0	0	0	0	0	0	0	0	tertiary	yes	high income
1	not depressed	not depressed			2	1	0	0	>50	some child abuse	some relationship control	no alcohol intake	0	0	0	0	0	0	0	0	0	0	0	0	0	0	tertiary	yes	no income
1	not depressed	not depressed			2	4	0	0	25-34	some child abuse	some relationship control	no alcohol intake	0	0	0	0	0	0	0	0	0	0	0	0	0	0	high	yes	low income
1	not depressed	not depressed			12	0	0	0	35-49	severe child abuse	no relationship control	no alcohol intake	0	0	0	0	0	0	0	0	0	0	0	0	0	0	high	yes	low income
1	not depressed	not depressed			0	0	0	0	>50	no child abuse	no relationship control	no alcohol intake	0	0	0	0	0	0	0	0	0	0	0	0	0	0	no schooling	no	no income
1	not depressed	not depressed	monthly or less	yes	1	0	0	0	35-49	some child abuse	no relationship control	binge drinking	0	0	0	0	0	0	0	0	0	0	0	0	0	0	tertiary	yes	high income
1	not depressed	not depressed	monthly or less	yes	7	8	0	0	18-24	severe child abuse	severe relationship control	binge drinking	1	0	1	1	1	1	0	0	1	0	1	0	0	0	high	no	no income
1	depressed	depressed	2-4 times a month	yes	1	2	2	1	18-24	some child abuse	some relationship control	binge drinking	1	0	1	1	1	1	1	0	1	0	1	0	1	0	tertiary	yes	low income
1	depressed	depressed			10	10	0	0	25-34	severe child abuse	severe relationship control	no alcohol intake	1	1	1	1	1	1	1	1	1	1	1	1	1	1	high	yes	no income
1	depressed	depressed	monthly or less	yes	8	1	2	1	25-34	severe child abuse	some relationship control	binge drinking	0	0	0	0	0	0	1	0	0	0	0	0	0	0	high	yes	no income
1	depressed	depressed	4+times a week	yes	2	11	0	0	>50	some child abuse	severe relationship control	binge drinking	1	1	1	0	1	1	1	1	1	0	1	1	1	1	high	yes	high income
1	depressed	depressed			10	7	1	1	>50	severe child abuse	severe relationship control	no alcohol intake	0	0	0	0	0	0	0	0	0	0	0	0	0	0	high	no	no income
1	depressed	depressed			2	0	0	0	18-24	some child abuse	no relationship control	no alcohol intake	0	0	0	0	0	0	0	0	0	0	0	0	0	0	high	yes	low income
1	depressed	depressed			8	3	3	1	35-49	severe child abuse	some relationship control	no alcohol intake	1	0	1	0	1	0	1	0	1	0	1	0	1	0	high	yes	low income
1	depressed	depressed			13	11	2	1	25-34	severe child abuse	severe relationship control	no alcohol intake	0	0	0	0	0	0	0	0	0	0	0	0	0	0	high	yes	low income
1	depressed	depressed			0	11	3	1	>50	no child abuse	severe relationship control	no alcohol intake	0	0	0	0	0	0	0	0	0	0	0	0	0	0	high	yes	no income
1	depressed	depressed	monthly or less	yes	9	9	0	0	25-34	severe child abuse	severe relationship control	binge drinking	0	0	1	1	1	1	0	0	0	0	0	0	0	0	high	yes	no income
1	depressed	depressed			8	0	0	0	>50	severe child abuse	no relationship control	no alcohol intake	0	0	0	0	0	0	0	0	0	0	0	0	0	0	high	no	no income
1	depressed	depressed	2-4 times a month	yes	10	0	0	0	35-49	severe child abuse	no relationship control	binge drinking	1	0	1	0	1	0	0	0	1	0	1	0	0	0	no schooling	yes	no income
1	depressed	depressed			6	3	2	1	35-49	some child abuse	some relationship control	no alcohol intake	0	0	1	0	0	0	0	0	0	0	0	0	0	0	tertiary	yes	no income
1	depressed	depressed			9	0	0	0	>50	severe child abuse	no relationship control	no alcohol intake	1	0	1	0	1	0	1	0	1	0	1	0	1	0	primary	yes	no income
1	depressed	depressed			0	4	0	0	35-49	no child abuse	some relationship control	no alcohol intake	0	0	0	0	0	0	0	0	0	0	0	0	0	0	high	no	no income
1	depressed	depressed			2	3	5	2	25-34	some child abuse	some relationship control	no alcohol intake	0	0	0	0	0	0	0	0	0	0	0	0	0	0	high	yes	low income
1	depressed	depressed			0	6	0	0	35-49	no child abuse	severe relationship control	no alcohol intake	0	0	0	0	0	0	0	0	0	0	0	0	0	0	primary	yes	low income
1	depressed	depressed			10	7	1	1	25-34	severe child abuse	severe relationship control	no alcohol intake	1	1	1	1	1	0	1	0	1	1	1	0	1	0	high	yes	no income
1	depressed	depressed	2-4 times a month	yes	10	11	0	0	25-34	severe child abuse	severe relationship control	binge drinking	1	1	1	1	1	1	0	0	1	1	1	1	0	0	high	no	no income
1	depressed	depressed	2-3 times a week	yes	5	0	2	1	35-49	some child abuse	no relationship control	binge drinking	0	0	1	0	1	0	0	0	0	0	0	0	0	0	primary	no	no income
1	depressed	depressed	2-4 times a month	yes	7	11	3	1	25-34	severe child abuse	severe relationship control	binge drinking	1	1	1	1	1	1	0	0	1	1	1	1	0	0	high	yes	low income
1	depressed	depressed	monthly or less	yes	3	3	3	1	18-24	some child abuse	some relationship control	binge drinking	1	1	1	0	1	1	0	0	1	0	1	1	0	0	tertiary	yes	low income
1	depressed	depressed	2-4 times a month	yes	14	11	0	0	25-34	severe child abuse	severe relationship control	binge drinking	0	0	1	1	0	0	0	0	0	0	0	0	0	0	high	yes	no income
1	depressed	depressed	2-3 times a week	yes	0	3	7	2	35-49	no child abuse	some relationship control	binge drinking	1	0	1	0	1	0	0	0	1	0	1	0	0	0	primary	yes	low income
1	depressed	depressed			7	0	1	1	18-24	severe child abuse	no relationship control	no alcohol intake	0	0	0	0	1	0	0	0	0	0	0	0	0	0	high	yes	no income
1	depressed	depressed			10	8	6	2	>50	severe child abuse	severe relationship control	no alcohol intake	0	0	1	0	1	0	0	0	0	0	0	0	0	0	primary	yes	no income
1	depressed	depressed			1	2	4	2	35-49	some child abuse	some relationship control	no alcohol intake	1	0	1	0	1	0	1	1	1	0	1	0	1	0	tertiary	yes	high income
1	depressed	depressed	monthly or less	yes	2	0	0	0	25-34	some child abuse	no relationship control	binge drinking	0	0	0	0	0	0	0	0	0	0	0	0	0	0	high	no	no income
1	depressed	depressed	2-4 times a month	yes	12	10	0	0	35-49	severe child abuse	severe relationship control	binge drinking	1	1	1	1	1	1	1	1	1	1	1	1	1	1	high	yes	no income
1	depressed	depressed	2-4 times a month	yes	6	8	1	1	18-24	some child abuse	severe relationship control	binge drinking	1	1	1	1	1	0	0	0	1	1	1	0	0	0	high	yes	low income
1	depressed	depressed	2-4 times a month	yes	4	6	2	1	>50	some child abuse	severe relationship control	binge drinking	1	1	1	1	1	0	0	0	1	1	1	0	0	0	primary	yes	no income
1	depressed	depressed			1	0	1	1	18-24	some child abuse	no relationship control	no alcohol intake	0	0	0	0	0	0	0	0	0	0	0	0	0	0	high	no	no income
1	depressed	depressed			11	7	0	0	35-49	severe child abuse	severe relationship control	no alcohol intake	1	0	1	0	1	0	0	0	1	0	1	0	0	0	primary	yes	no income
1	depressed	depressed			2	0	1	1	35-49	some child abuse	no relationship control	no alcohol intake	1	0	1	0	1	0	1	0	1	0	1	0	1	0	primary	yes	low income
1	depressed	depressed	monthly or less	yes	10	6	6	2	>50	severe child abuse	severe relationship control	binge drinking	0	0	1	1	1	1	1	0	0	0	0	0	0	0	primary	no	no income
1	depressed	depressed			3	7	1	1	25-34	some child abuse	severe relationship control	no alcohol intake	0	0	1	0	1	0	0	0	0	0	0	0	0	0	high	no	no income
1	depressed	depressed	2-3 times a week	yes	1	4	0	0	>50	some child abuse	some relationship control	binge drinking	0	0	0	0	0	0	0	0	0	0	0	0	0	0	high		no income
1	depressed	depressed	monthly or less	yes	7	0	2	1	25-34	severe child abuse	no relationship control	binge drinking	1	1	1	0	1	1	1	0	1	0	1	1	1	0	high	yes	low income
1	depressed	depressed			7	8	3	1	35-49	severe child abuse	severe relationship control	no alcohol intake	0	0	1	1	1	1	1	1	0	0	0	0	0	0	high	no	no income
1	depressed	depressed			0	2	0	0	25-34	no child abuse	some relationship control	no alcohol intake	0	0	1	0	0	0	0	0	0	0	0	0	0	0	tertiary	yes	high income
1	depressed	depressed			3	5	0	0	18-24	some child abuse	severe relationship control	no alcohol intake	0	0	0	0	0	0	0	0	0	0	0	0	0	0	high	no	no income
1	depressed	depressed			6	2	1	1	25-34	some child abuse	some relationship control	no alcohol intake	0	0	0	0	0	0	0	0	0	0	0	0	0	0	primary	yes	no income
1	depressed	depressed	2-4 times a month	yes	0	3	1	1	25-34	no child abuse	some relationship control	binge drinking	0	0	0	0	0	0	0	0	0	0	0	0	0	0	high	yes	low income
1	depressed	depressed			7	0	0	0	18-24	severe child abuse	no relationship control	no alcohol intake	0	0	0	0	0	0	0	0	0	0	0	0	0	0	tertiary	no	no income
1	depressed	depressed	2-3 times a week	yes	2	0	0	0	>50	some child abuse	no relationship control	binge drinking	0	0	0	0	0	0	0	0	0	0	0	0	0	0	primary	yes	low income
1	depressed	depressed			11	1	1	1	35-49	severe child abuse	some relationship control	no alcohol intake	0	0	0	0	0	0	1	0	0	0	0	0	0	0	high	no	no income
1	depressed	depressed			13	1	7	2	>50	severe child abuse	some relationship control	no alcohol intake	1	1	1	1	0	0	0	0	1	1	0	0	0	0	high	yes	low income
1	depressed	depressed	4+times a week	yes	9	2	3	1	18-24	severe child abuse	some relationship control	binge drinking	0	0	0	0	1	1	1	1	0	0	0	0	0	0	high	no	no income
1	depressed	depressed			4	0	3	1	>50	some child abuse	no relationship control	no alcohol intake	0	0	1	0	0	0	0	0	0	0	0	0	0	0	high	yes	low income
1	depressed	depressed	4+times a week	yes	5	6	5	2	35-49	some child abuse	severe relationship control	binge drinking	0	0	1	1	1	0	1	0	0	0	0	0	0	0	high	yes	no income
1	depressed	depressed	monthly or less	yes	9	2	2	1	18-24	severe child abuse	some relationship control	binge drinking	0	0	1	0	0	0	0	0	0	0	0	0	0	0	high	no	no income
1	depressed	depressed	monthly or less	yes	5	1	1	1	25-34	some child abuse	some relationship control	binge drinking	0	0	1	0	1	0	1	0	0	0	0	0	0	0	high		no income
1	depressed	depressed	monthly or less	yes	7	8	5	2	35-49	severe child abuse	severe relationship control	binge drinking	0	0	1	0	0	0	1	1	0	0	0	0	0	0	high	yes	low income
1	depressed	depressed	monthly or less	yes	2	2	0	0	35-49	some child abuse	some relationship control	binge drinking	0	0	0	0	0	0	0	0	0	0	0	0	0	0	high	yes	low income
1	depressed	depressed	monthly or less	yes	9	6	2	1	35-49	severe child abuse	severe relationship control	binge drinking	0	0	1	1	1	1	0	0	0	0	0	0	0	0	high	yes	no income
1	depressed	depressed			2	0	1	1	35-49	some child abuse	no relationship control	no alcohol intake	0	0	1	0	1	0	0	0	0	0	0	0	0	0	tertiary	yes	medium income
1	depressed	depressed			5	2	0	0	18-24	some child abuse	some relationship control	no alcohol intake	0	0	0	0	0	0	0	0	0	0	0	0	0	0	high	yes	medium income
1	depressed	depressed			9	0	0	0	>50	severe child abuse	no relationship control	no alcohol intake	0	0	0	0	0	0	0	0	0	0	0	0	0	0	no schooling	no	no income
1	depressed	depressed			7	0	0	0	35-49	severe child abuse	no relationship control	no alcohol intake	0	0	0	0	0	0	0	0	0	0	0	0	0	0	high	no	no income
1	depressed	depressed	4+times a week	yes	8	6	3	1	25-34	severe child abuse	severe relationship control	binge drinking	0	0	1	0	1	0	1	0	0	0	0	0	0	0	tertiary	yes	high income
1	depressed	depressed			6	0	0	0	>50	some child abuse	no relationship control	no alcohol intake	0	0	1	0	0	0	0	0	0	0	0	0	0	0	primary	yes	no income
1	depressed	depressed	2-3 times a week	yes	14	11	2	1	35-49	severe child abuse	severe relationship control	binge drinking	1	1	1	1	1	1	1	1	1	1	1	1	1	1	primary	no	no income
1	depressed	depressed	2-3 times a week	yes	12	7	7	2	18-24	severe child abuse	severe relationship control	binge drinking	1	0	1	0	1	1	1	0	1	0	1	0	1	0	high	yes	low income
1	depressed	depressed			12	10	2	1	>50	severe child abuse	severe relationship control	no alcohol intake	0	0	0	0	0	0	0	0	0	0	0	0	0	0	primary	yes	low income
1	depressed	depressed	2-3 times a week	yes	4	6	1	1	35-49	some child abuse	severe relationship control	binge drinking	0	0	0	0	0	0	0	0	0	0	0	0	0	0	high	yes	low income
1	depressed	depressed			8	10	0	0	35-49	severe child abuse	severe relationship control	no alcohol intake	1	1	1	1	1	1	1	1	1	1	1	1	1	1	high	yes	no income
1	depressed	depressed			3	6	3	1	>50	some child abuse	severe relationship control	no alcohol intake	0	0	1	0	1	0	0	0	0	0	0	0	0	0	high	yes	low income
1	depressed	depressed			6	2	0	0	>50	some child abuse	some relationship control	no alcohol intake	0	0	0	0	0	0	0	0	0	0	0	0	0	0	primary	no	low income
1	depressed	depressed	monthly or less	yes	3	4	0	0	35-49	some child abuse	some relationship control	binge drinking	0	0	1	1	0	0	0	0	0	0	0	0	0	0	high	no	no income
1	depressed	depressed			4	7	4	2	25-34	some child abuse	severe relationship control	no alcohol intake	1	1	1	1	1	0	1	0	1	1	1	0	1	0	high	yes	low income
1	depressed	depressed			5	10	3	1	>50	some child abuse	severe relationship control	no alcohol intake	1	1	1	0	1	0	1	1	1	0	1	0	1	1	primary	no	no income
1	depressed	depressed			7	10	0	0	25-34	severe child abuse	severe relationship control	no alcohol intake	0	0	0	0	0	0	0	0	0	0	0	0	0	0	high	no	no income
1	depressed	depressed	monthly or less	yes	5	1	2	1	35-49	some child abuse	some relationship control	binge drinking	0	0	1	0	0	0	0	0	0	0	0	0	0	0	high	yes	no income
1	depressed	depressed	2-3 times a week	yes	3	0	1	1	35-49	some child abuse	no relationship control	binge drinking	0	0	1	1	1	1	0	0	0	0	0	0	0	0	high	yes	no income
1	depressed	depressed			3	0	0	0	35-49	some child abuse	no relationship control	no alcohol intake	0	0	0	0	0	0	1	0	0	0	0	0	0	0	high	yes	no income
1	depressed	depressed	monthly or less	yes	11	7	3	1	25-34	severe child abuse	severe relationship control	binge drinking	1	1	1	1	1	1	0	0	1	1	1	1	0	0	high	yes	low income
1	depressed	depressed	2-4 times a month	yes	5	2	0	0	35-49	some child abuse	some relationship control	binge drinking	0	0	1	0	1	0	0	0	0	0	0	0	0	0	high	no	no income
1	depressed	depressed	4+times a week	yes	3	4	3	1	35-49	some child abuse	some relationship control	binge drinking	1	1	1	1	1	0	0	0	1	1	1	0	0	0	high	yes	no income
1	depressed	depressed			8	6	3	1	18-24	severe child abuse	severe relationship control	no alcohol intake	0	0	1	0	1	0	1	1	0	0	0	0	0	0	tertiary	yes	no income
1	depressed	depressed	monthly or less	yes	6	1	4	2	35-49	some child abuse	some relationship control	binge drinking	0	0	0	0	0	0	0	0	0	0	0	0	0	0	high	yes	no income
1	depressed	depressed			0	1	0	0	35-49	no child abuse	some relationship control	no alcohol intake	0	0	0	0	0	0	0	0	0	0	0	0	0	0	high	yes	low income
1	depressed	depressed	monthly or less	yes	3	3	3	1	18-24	some child abuse	some relationship control	binge drinking	1	1	1	0	1	1	0	0	1	0	1	1	0	0	tertiary	yes	low income
1	depressed	depressed			4	0	0	0	>50	some child abuse	no relationship control	no alcohol intake	0	0	0	0	0	0	0	0	0	0	0	0	0	0	high	yes	low income
1	depressed	depressed	2-4 times a month	yes	5	4	1	1	25-34	some child abuse	some relationship control	binge drinking	1	1	0	0	1	0	0	0	0	0	1	0	0	0	high	yes	no income
1	depressed	depressed			5	3	1	1	>50	some child abuse	some relationship control	no alcohol intake	1	1	0	0	0	0	0	0	0	0	0	0	0	0	primary	no	no income
1	depressed	depressed			3	0	1	1	>50	some child abuse	no relationship control	no alcohol intake	0	0	0	0	0	0	0	0	0	0	0	0	0	0	primary	no	no income
1	depressed	depressed			7	6	0	0	>50	severe child abuse	severe relationship control	no alcohol intake	0	0	1	1	1	1	0	0	0	0	0	0	0	0	high	no	no income
1	depressed	depressed			3	5	0	0	25-34	some child abuse	severe relationship control	no alcohol intake	0	0	1	0	1	0	0	0	0	0	0	0	0	0	high	no	no income
1	depressed	depressed	2-4 times a month	yes	9	10	0	0	35-49	severe child abuse	severe relationship control	binge drinking	1	1	1	1	1	1	1	1	1	1	1	1	1	1	high		no income
1	depressed	depressed	2-3 times a week	yes	13	6	2	1	25-34	severe child abuse	severe relationship control	binge drinking	0	0	1	1	1	1	1	1	0	0	0	0	0	0	high	yes	no income
1	depressed	depressed			5	3	0	0	35-49	some child abuse	some relationship control	no alcohol intake	0	0	0	0	0	0	0	0	0	0	0	0	0	0	high	yes	low income
1	depressed	depressed	monthly or less	no	10	5	1	1	35-49	severe child abuse	severe relationship control	no binge drinking	0	0	1	1	1	1	0	0	0	0	0	0	0	0	high	yes	low income
1	depressed	depressed			5	6	4	2	35-49	some child abuse	severe relationship control	no alcohol intake	0	0	1	0	1	0	0	0	0	0	0	0	0	0	high	yes	no income
1	depressed	depressed			6	10	0	0	25-34	some child abuse	severe relationship control	no alcohol intake	0	0	1	0	0	0	0	0	0	0	0	0	0	0	high	no	no income
1	depressed	depressed			1	0	0	0	>50	some child abuse	no relationship control	no alcohol intake	0	0	0	0	0	0	0	0	0	0	0	0	0	0	no schooling		no income
1	depressed	depressed			6	10	0	0	35-49	some child abuse	severe relationship control	no alcohol intake	0	0	0	0	0	0	0	0	0	0	0	0	0	0	high	yes	no income
1	depressed	depressed			2	6	1	1	35-49	some child abuse	severe relationship control	no alcohol intake	1	1	1	1	1	1	1	1	1	1	1	1	1	1	high	yes	low income
1	depressed	depressed	4+times a week	yes	8	4	1	1	>50	severe child abuse	some relationship control	binge drinking	1	1	1	1	1	1	0	0	1	1	1	1	0	0	high	no	no income
1	depressed	depressed			3	0	0	0	25-34	some child abuse	no relationship control	no alcohol intake	0	0	0	0	1	0	0	0	0	0	0	0	0	0	no schooling	yes	low income
1	depressed	depressed			3	6	0	0	>50	some child abuse	severe relationship control	no alcohol intake	1	0	1	0	0	0	0	0	1	0	0	0	0	0	primary	yes	low income
1	depressed	depressed			12	2	3	1	25-34	severe child abuse	some relationship control	no alcohol intake	0	0	0	0	0	0	0	0	0	0	0	0	0	0	high	no	no income
1	depressed	depressed			3	0	0	0	35-49	some child abuse	no relationship control	no alcohol intake	0	0	0	0	0	0	0	0	0	0	0	0	0	0	high	no	no income
1	depressed	depressed			3	0	0	0	35-49	some child abuse	no relationship control	no alcohol intake	0	0	0	0	0	0	0	0	0	0	0	0	0	0	high	yes	low income
1	depressed	depressed	monthly or less	yes	0	3	2	1	18-24	no child abuse	some relationship control	binge drinking	0	0	1	0	0	0	0	0	0	0	0	0	0	0	tertiary	yes	medium income
1	depressed	depressed	monthly or less	yes	6	5	0	0	25-34	some child abuse	severe relationship control	binge drinking	1	1	1	1	1	1	0	0	1	1	1	1	0	0	high	no	no income
1	depressed	depressed			6	4	0	0	35-49	some child abuse	some relationship control	no alcohol intake	0	0	1	1	0	0	0	0	0	0	0	0	0	0	tertiary	yes	high income
1	depressed	depressed	monthly or less	no	11	7	4	2	35-49	severe child abuse	severe relationship control	no binge drinking	1	0	1	1	0	0	0	0	1	0	0	0	0	0	high	yes	no income
1	depressed	depressed	4+times a week	yes	2	11	0	0	>50	some child abuse	severe relationship control	binge drinking	1	1	1	0	1	1	1	1	1	0	1	1	1	1	high	yes	high income
1	depressed	depressed			4	3	2	1	25-34	some child abuse	some relationship control	no alcohol intake	0	0	1	1	0	0	0	0	0	0	0	0	0	0	tertiary	yes	medium income
1	depressed	depressed	monthly or less	yes	11	10	0	0	35-49	severe child abuse	severe relationship control	binge drinking	0	0	1	1	1	1	0	0	0	0	0	0	0	0	primary	yes	low income
1	depressed	depressed			10	11	0	0	25-34	severe child abuse	severe relationship control	no alcohol intake	0	0	0	0	0	0	0	0	0	0	0	0	0	0	high	yes	low income
1	depressed	depressed	monthly or less	no	11	9	5	2	25-34	severe child abuse	severe relationship control	no binge drinking	1	1	1	1	1	1	1	1	1	1	1	1	1	1	high	yes	no income
1	depressed	depressed			0	10	0	0	35-49	no child abuse	severe relationship control	no alcohol intake	1	0	1	0	1	0	1	1	1	0	1	0	1	0	primary	yes	no income
1	depressed	depressed	2-4 times a month	yes	8	0	2	1	>50	severe child abuse	no relationship control	binge drinking	1	0	1	0	1	0	1	0	1	0	1	0	1	0	high	yes	low income
1	depressed	depressed			7	2	4	2	18-24	severe child abuse	some relationship control	no alcohol intake	0	0	0	0	0	0	0	0	0	0	0	0	0	0	high	yes	no income
1	depressed	depressed			3	0	2	1	35-49	some child abuse	no relationship control	no alcohol intake	0	0	0	0	0	0	0	0	0	0	0	0	0	0	high	yes	low income
1	depressed	depressed	monthly or less	yes	10	0	1	1	25-34	severe child abuse	no relationship control	binge drinking	1	0	1	0	1	0	0	0	1	0	1	0	0	0	high	yes	no income
1	depressed	depressed			11	5	3	1	25-34	severe child abuse	severe relationship control	no alcohol intake	1	1	1	1	1	0	1	1	1	1	1	0	1	1	high	yes	medium income
1	depressed	depressed	monthly or less	yes	3	2	1	1	25-34	some child abuse	some relationship control	binge drinking	0	0	1	0	1	0	1	0	0	0	0	0	0	0	high	no	no income
